# Supplementary material for: Effect of Pharmacogenetics on Renal Outcomes of Heart Failure Patients with Reduced Ejection Fraction (HFrEF) in Response to Dapagliflozin
Source: Pharmaceutics. 2025 Jul 24;17(8):959. doi: 10.3390/pharmaceutics17080959 (PMC12389526; doi:10.3390/pharmaceutics17080959)
Supplement: Supplementary file 1 [file pharmaceutics-17-00959-s001.zip]

Archive with 1 entries (1 files):
- pharmaceutics-3633641-supplementary.pdf
